# Supplementary material for: Metabolomic Insights into Energy Utilization Strategies of Asiatic Toads (Bufo gargarizans) During Hibernation
Source: Animals (Basel). 2025 Jan 31;15(3):403. doi: 10.3390/ani15030403 (PMC11816226; doi:10.3390/ani15030403)
Supplement: Supplementary file 1 [file animals-15-00403-s001.zip]

Archive with 3 entries (2 files):
- Supplementary file/Table S1:Permutation test of the OPLS-DA model.xlsx
- Supplementary file/Table S2:Differential metabolites identified between the hibernation and non-hibernation groups.xlsx
- Supplementary file/
