# Supplementary material for: Metabolomic Insights into Energy Utilization Strategies of Asiatic Toads (Bufo gargarizans) During Hibernation
Source: Animals (Basel). 2025 Jan 31;15(3):403. doi: 10.3390/ani15030403 (PMC11816226; doi:10.3390/ani15030403)
Supplement: Supplementary file 1 [file animals-15-00403-s001.zip › Supplementary file/Table S1:Permutation test of the OPLS-DA model.xlsx]

## Sheet: summarydata
Table S1：Permutation test of the OPLS-DA model
Group	Modetype	PRE	ORT	N	R2X(cum)	R2Y(cum)	Q2(cum)	R2	Q2
Allsample~GCMS	PCA	3	0	12	0.648	NA	NA	NA	NA
Allsample~GCMS	OPLS-DA	1	2	12	0.647	0.999	0.927	0.963	-0.119
Allsample~LCMS	PCA	4	0	12	0.584	NA	NA	NA	NA
Allsample~LCMS	OPLS-DA	1	2	12	0.741	0.969	0.886	0.838	-0.564
hibernation/Non-hibernation~GCMS	PCA	3	0	12	0.648	NA	NA	NA	NA
hibernation/Non-hibernation~GCMS	OPLS-DA	1	2	12	0.647	0.999	0.927	0.959	-0.219
hibernation/Non-hibernation~LCMS	PCA	4	0	12	0.584	NA	NA	NA	NA
hibernation/Non-hibernation~LCMS	OPLS-DA	1	2	12	0.741	0.969	0.886	0.847	-0.56
