# Supplementary material for: Metabolomic Insights into Energy Utilization Strategies of Asiatic Toads (Bufo gargarizans) During Hibernation
Source: Animals (Basel). 2025 Jan 31;15(3):403. doi: 10.3390/ani15030403 (PMC11816226; doi:10.3390/ani15030403)
Supplement: Supplementary file 1 [file animals-15-00403-s001.zip › Supplementary file/Table S2:Differential metabolites identified between the hibernation and non-hibernation groups.xlsx]

## Sheet: Sheet1
Table S2：Differential metabolites identified between the hibernation and non-hibernation groups
NO.	Metabolites	Class	p-value	VIP	FoldChange	log2FoldChange	Regulation
1	Laprafylline	Benzenoids	0.00108649	2.61412	0.26748	-1.9025	Down
2	2,6-Dimethylphenol	Benzenoids	0.00350476	2.4722	0.0363932	-4.78019	Down
3	Hydroxyhydroquinone	Benzenoids	2.6066e-07	1.76067	0.133561	-2.90443	Down
4	Bisazobiphenyl	Benzenoids	0.00365346	1.6629	0.499855	-1.00042	Down
5	3-Hydroxymandelic Acid	Benzenoids	0.0311501	1.36802	0.198251	-2.3346	Down
6	2,7-Dihydroxynaphthalene	Benzenoids	0.000984897	1.25765	0.344414	-1.53778	Down
7	PC(P-16:0/18:1(12Z)-2OH(9,10))	Lipids and lipid-like molecules	0.00970428	28.6811	0.344753	-1.53637	Down
8	2-Lysophosphatidylcholine	Lipids and lipid-like molecules	0.00037424	6.24428	0.38792	-1.36617	Down
9	PC(16:0/0:0)[rac]	Lipids and lipid-like molecules	0.00129328	5.30531	0.494432	-1.01616	Down
10	(2R)-2-{[(9Z)-Hexadec-9-enoyl]oxy}-3-hydroxypropyl 2-(trimethylazaniumyl)ethyl phosphate	Lipids and lipid-like molecules	0.0219087	4.89998	0.438048	-1.19084	Down
11	PC(18:2(9Z,12Z)/P-18:1(11Z))	Lipids and lipid-like molecules	6.62916e-07	4.61111	0.222744	-2.16654	Down
12	PE(18:1(11Z)/0:0)	Lipids and lipid-like molecules	0.0014919	4.37057	0.445036	-1.16801	Down
13	PC(16:0/0:0)	Lipids and lipid-like molecules	0.00205434	4.33086	0.559618	-0.837486	Down
14	PC(0:0/18:1(6Z))	Lipids and lipid-like molecules	0.00149132	4.18648	0.443783	-1.17207	Down
15	LysoPC(0:0/18:2(9Z,12Z))	Lipids and lipid-like molecules	7.1503e-05	4.10282	0.340914	-1.55252	Down
16	PE(19:1(9Z)/22:1(11Z))	Lipids and lipid-like molecules	1.53849e-07	3.44367	5.93312	2.56879	Up
17	PE(0:0/16:0)	Lipids and lipid-like molecules	0.000229062	3.36912	0.253558	-1.97961	Down
18	PE(18:0/0:0)	Lipids and lipid-like molecules	0.000150825	3.30611	0.196285	-2.34897	Down
19	PC(20:1(11Z)/0:0)	Lipids and lipid-like molecules	0.0162335	3.21841	0.205316	-2.28408	Down
20	1-(2-methoxy-pentadecanyl)-sn-glycero-3-phosphoethanolamine	Lipids and lipid-like molecules	0.000578104	2.95822	0.420763	-1.24892	Down
21	5alpha-cholest-22E-en-3beta-ol	Lipids and lipid-like molecules	0.0304356	2.74784	1.1436	0.193583	Up
22	PE(20:4(5Z,8Z,11Z,14Z)/0:0)	Lipids and lipid-like molecules	0.0187313	2.70151	0.455457	-1.13461	Down
23	PC(20:4(5Z,8Z,11Z,14Z)/P-18:1(11Z))	Lipids and lipid-like molecules	0.00331933	2.63353	0.219444	-2.18807	Down
24	Momordicoside E	Lipids and lipid-like molecules	0.046092	2.62718	54.3921	5.76532	Up
25	PC(O-16:0/2:0)	Lipids and lipid-like molecules	0.00129018	2.49578	0.409494	-1.28809	Down
26	PC(20:3(8Z,11Z,14Z)/0:0)	Lipids and lipid-like molecules	0.00560558	2.43768	0.424784	-1.2352	Down
27	Glc-GP(18:0/20:4(5Z,8Z,11Z,14Z))	Lipids and lipid-like molecules	0.0057228	2.24307	0.599324	-0.738591	Down
28	PE(0:0/18:1(11Z))	Lipids and lipid-like molecules	0.00304747	2.12796	0.412057	-1.27908	Down
29	PC(16:1(9Z)/0:0)	Lipids and lipid-like molecules	0.023503	2.07995	0.423274	-1.24034	Down
30	PC(0:0/16:0)	Lipids and lipid-like molecules	0.00224466	2.06356	0.508866	-0.974643	Down
31	PC(O-16:0/1:0)	Lipids and lipid-like molecules	0.0455245	1.99646	0.499831	-1.00049	Down
32	PC(18:0/0:0)	Lipids and lipid-like molecules	0.000449141	1.92943	0.362645	-1.46337	Down
33	PC(18:1(11Z)/0:0)	Lipids and lipid-like molecules	0.00425303	1.84479	0.453021	-1.14235	Down
34	SM(d18:1/14:0)	Lipids and lipid-like molecules	0.0449034	1.83875	0.63363	-0.658287	Down
35	PE(16:0/0:0)	Lipids and lipid-like molecules	0.000307326	1.79446	0.22949	-2.1235	Down
36	Arachidic acid(d3)	Lipids and lipid-like molecules	0.00130545	1.76146	1.2424	0.313126	Up
37	PE(0:0/18:2(9Z,12Z))	Lipids and lipid-like molecules	0.000333882	1.73114	0.373502	-1.42081	Down
38	Vitamin D3	Lipids and lipid-like molecules	0.00187097	1.65547	0.189762	-2.39774	Down
39	Citramalic Acid	Lipids and lipid-like molecules	0.000417409	1.62906	0.186057	-2.42618	Down
40	Lactobionic Acid	Lipids and lipid-like molecules	0.00280738	1.62885	0.229963	-2.12053	Down
41	Prostaglandin E2	Lipids and lipid-like molecules	0.00577268	1.57858	0.256691	-1.9619	Down
42	PC(20:4(5Z,8Z,11Z,14Z)/0:0)	Lipids and lipid-like molecules	0.0041202	1.53233	0.415748	-1.26622	Down
43	PE(0:0/20:4(5Z,8Z,11Z,14Z))	Lipids and lipid-like molecules	0.0127607	1.52422	0.410768	-1.2836	Down
44	Zoanthusterone	Lipids and lipid-like molecules	0.00909358	1.43306	0.582689	-0.779203	Down
45	7,7-Dimethyl-5z,8z-Eicosadienoic Acid	Lipids and lipid-like molecules	0.0186962	1.40547	0.241596	-2.04933	Down
46	PE(18:0/17:0)	Lipids and lipid-like molecules	0.00210722	1.38026	0.166278	-2.58833	Down
47	PE(0:0/18:0)	Lipids and lipid-like molecules	0.000318283	1.34719	0.177844	-2.49132	Down
48	Palatinitol	Lipids and lipid-like molecules	0.0111407	1.29636	0.249748	-2.00146	Down
49	PE(0:0/20:1(11Z))	Lipids and lipid-like molecules	0.00594658	1.27752	0.159818	-2.6455	Down
50	L-Acetylcarnitine	Lipids and lipid-like molecules	0.00173234	1.26742	0.383381	-1.38315	Down
51	PE(0:0/20:4(8Z,11Z,14Z,17Z))	Lipids and lipid-like molecules	0.0397103	1.23512	0.566454	-0.81997	Down
52	Glycerol 1-Phosphate	Lipids and lipid-like molecules	2.39393e-07	1.23193	0.364609	-1.45558	Down
53	Maltitol	Lipids and lipid-like molecules	0.0172622	1.21604	0.260632	-1.93991	Down
54	Cholestan-3-Ol, (3.Beta.,5.Beta.)-	Lipids and lipid-like molecules	0.0046511	1.20775	0.307512	-1.70129	Down
55	PC(2:0/PGF2alpha)	Lipids and lipid-like molecules	0.00164516	1.1933	0.502472	-0.992885	Down
56	PC(O-18:1(10E)/2:0)	Lipids and lipid-like molecules	0.026843	1.19189	0.165988	-2.59085	Down
57	Gondoic Acid	Lipids and lipid-like molecules	0.010843	1.18794	0.203336	-2.29806	Down
58	Palmitelaidic Acid	Lipids and lipid-like molecules	0.0446959	1.16488	3.2468	1.69902	Up
59	PC(18:3(9Z,12Z,15Z)/0:0)	Lipids and lipid-like molecules	0.000557345	1.14071	0.192657	-2.37589	Down
60	3-Sulfodeoxycholic acid	Lipids and lipid-like molecules	0.00493575	1.12574	7.36717	2.88111	Up
61	Sodium octanoate	Lipids and lipid-like molecules	0.000466166	1.12227	1.12066	0.164352	Up
62	Ursodeoxycholic Acid	Lipids and lipid-like molecules	0.0176426	1.07898	0.349431	-1.51692	Down
63	25-Hydroxycholesterol	Lipids and lipid-like molecules	0.0217772	1.06033	0.363032	-1.46183	Down
64	9Z-Octadecenedioic acid	Lipids and lipid-like molecules	0.016686	1.0415	3.32662	1.73406	Up
65	PHODA-PG	Lipids and lipid-like molecules	0.0079424	1.02987	39.8827	5.31769	Up
66	Myristic Acid	Lipids and lipid-like molecules	0.000918185	1.01816	0.443461	-1.17312	Down
67	PC(20:2(11Z,14Z)/0:0)	Lipids and lipid-like molecules	0.00699593	1.01389	0.280474	-1.83406	Down
68	Pentadecanedioylcarnitine	Lipids and lipid-like molecules	0.00246319	1.01009	7.99598	2.99927	Up
69	L-Leucine	Organic acids and derivatives	1.25472e-05	6.80042	0.392788	-1.34818	Down
70	1-Methylhistidine	Organic acids and derivatives	1.31631e-05	4.54088	0.356909	-1.48637	Down
71	2-C-methyl-D-erythritol-4-phosphate	Organic acids and derivatives	0.00333488	3.48009	0.47991	-1.05916	Down
72	3-Methylhistidine	Organic acids and derivatives	9.82553e-05	3.28409	0.000842728	-10.2126	Down
73	L-Methionine	Organic acids and derivatives	0.000124285	2.12819	0.0665288	-3.90988	Down
74	2-Carboxy-1-[5-(2-carboxy-1-pyrrolidinyl)-2-hydroxy-2,4-pentadienylidene]pyrrolidinium	Organic acids and derivatives	0.00658958	2.02173	9.40999	3.23419	Up
75	Aspartyl-Cysteine	Organic acids and derivatives	0.00395062	2.00034	0.477971	-1.06501	Down
76	L-Lysine	Organic acids and derivatives	7.05542e-05	1.92134	0.0973414	-3.3608	Down
77	Creatine	Organic acids and derivatives	0.000315627	1.91371	0.339215	-1.55973	Down
78	Prolin	Organic acids and derivatives	0.00938846	1.82266	0.132873	-2.91188	Down
79	L-Serine	Organic acids and derivatives	0.00308774	1.7439	0.123859	-3.01323	Down
80	2-Amino-3-Hydroxy-2-Methylpropanoic Acid	Organic acids and derivatives	0.000407276	1.67741	0.259153	-1.94812	Down
81	L-2-Amino-3-(1-pyrazolyl)propanoic acid	Organic acids and derivatives	0.000257139	1.65335	1.15841	0.212148	Up
82	Aminomalonic Acid	Organic acids and derivatives	0.00168051	1.61006	0.19954	-2.32525	Down
83	4-Hydroxyproline	Organic acids and derivatives	0.000391395	1.60244	0.160104	-2.64292	Down
84	2r-Amino-Butanoic Acid	Organic acids and derivatives	3.35068e-05	1.50235	0.223576	-2.16116	Down
85	L-Threonine	Organic acids and derivatives	0.00183369	1.46374	0.210981	-2.24481	Down
86	1-Aminocyclohexanecarboxylic acid	Organic acids and derivatives	0.00787335	1.45565	0.458672	-1.12447	Down
87	Glycine	Organic acids and derivatives	0.0016897	1.43659	0.274005	-1.86773	Down
88	L-Isoleucine	Organic acids and derivatives	3.91036e-05	1.40892	0.258991	-1.94903	Down
89	Alanyl-Gamma-glutamate	Organic acids and derivatives	0.000612707	1.38439	0.210623	-2.24726	Down
90	Succinic Acid	Organic acids and derivatives	0.00399287	1.38275	0.312291	-1.67904	Down
91	Ornithine	Organic acids and derivatives	0.00179384	1.35939	0.244168	-2.03405	Down
92	L-Valine	Organic acids and derivatives	2.26211e-05	1.35606	0.288495	-1.79338	Down
93	Acetamide	Organic acids and derivatives	0.00137034	1.35572	0.328546	-1.60583	Down
94	Galactonic Acid	Organic acids and derivatives	0.000468431	1.35122	0.276175	-1.85635	Down
95	Phenylalanine	Organic acids and derivatives	0.00204598	1.34501	0.270981	-1.88374	Down
96	Creatinine	Organic acids and derivatives	0.0016035	1.30988	0.313153	-1.67506	Down
97	(2-Ethylcrotonoyl)urea	Organic acids and derivatives	0.000145141	1.17935	0.297785	-1.74766	Down
98	Fumaric Acid	Organic acids and derivatives	0.0199403	1.17627	0.446056	-1.1647	Down
99	Lactic Acid	Organic acids and derivatives	0.00809533	1.13907	0.439378	-1.18647	Down
100	5S-HETE di-endoperoxide	Organic acids and derivatives	0.000190079	1.1329	1.32934	0.410705	Up
101	Boc-val-pro-arg-mca	Organic acids and derivatives	0.00250259	1.12374	0.654287	-0.612004	Down
102	2-Hydroxybutyric Acid	Organic acids and derivatives	0.000191546	1.12216	0.392642	-1.34871	Down
103	L-Proline	Organic acids and derivatives	0.00355708	1.11278	0.368348	-1.44086	Down
104	Ketoleucine	Organic acids and derivatives	5.80914e-05	1.05336	0.414504	-1.27054	Down
105	Quinic Acid	Organic oxygen compounds	0.000632065	1.96675	14.1458	3.82231	Up
106	Coniferin	Organic oxygen compounds	0.00160709	1.7673	0.176717	-2.50049	Down
107	Maltose	Organic oxygen compounds	0.00927173	1.59394	0.173395	-2.52787	Down
108	Myo-Inositol	Organic oxygen compounds	0.00175532	1.50444	0.203999	-2.29337	Down
109	Mannitol	Organic oxygen compounds	0.000431592	1.47532	0.283256	-1.81982	Down
110	1,4-Cyclohexanediol	Organic oxygen compounds	0.0209924	1.32524	0.220309	-2.1824	Down
111	L-Iditol	Organic oxygen compounds	0.000120567	1.30404	0.304005	-1.71783	Down
112	1,4-Butanediol	Organic oxygen compounds	0.00153054	1.24083	0.379961	-1.39608	Down
113	Kynurenine	Organic oxygen compounds	0.0107051	1.18207	0.214995	-2.21762	Down
114	Erythritol	Organic oxygen compounds	0.00615892	1.09568	2.82597	1.49875	Up
115	D-Gulose	Organic oxygen compounds	0.0185661	1.08371	0.378194	-1.4028	Down
116	Chrycorin	Organoheterocyclic compounds	0.00693781	2.03057	0.455921	-1.13314	Down
117	Pyrazinoic Acid	Organoheterocyclic compounds	0.00123716	1.85007	0.261687	-1.93408	Down
118	Piperidine	Organoheterocyclic compounds	1.73465e-05	1.76217	0.421136	-1.24764	Down
119	N-Nitrosoanatabine	Organoheterocyclic compounds	0.000952362	1.64484	1.09209	0.127097	Up
120	Melatonin	Organoheterocyclic compounds	0.0101126	1.49611	0.289883	-1.78646	Down
121	8-Hydroxypurine	Organoheterocyclic compounds	0.00122235	1.33837	1.09377	0.129313	Up
122	Benzofuran	Organoheterocyclic compounds	4.9055e-06	1.28496	0.259542	-1.94596	Down
123	Ascorbic acid 2-sulfate	Organoheterocyclic compounds	0.0498879	1.12889	8.25301	3.04492	Up
124	4-Deoxypyridoxine	Organoheterocyclic compounds	0.0350066	1.04486	0.458809	-1.12403	Down
125	2-Hydroxycinnamic acid	Phenylpropanoids and polyketides	4.28475e-06	4.88905	0.192914	-2.37397	Down
126	Benzoin	Phenylpropanoids and polyketides	1.16408e-05	1.58568	0.208407	-2.26252	Down
127	Lorlatinib	Phenylpropanoids and polyketides	0.00123987	1.0065	1.09427	0.129963	Up
128	Pyrophosphate(4-)	Homogeneous non-metal compounds	0.002772	1.00694	0.485138	-1.04353	Down
129	Lagociclovir	Nucleosides, nucleotides, and analogues	0.00379363	1.12172	0.233632	-2.09769	Down
130	Choline	Organic nitrogen compounds	0.0181592	1.00765	0.616598	-0.697598	Down
131	N-[2,6-Bis(1-methylethyl)phenyl]-N'-[4-[(4-nitrophenyl)thio]phenyl]urea	Organosulfur compounds	0.0209799	1.38638	2.38966	1.25681	Up
132	Sodium sulfate	Mixed metal/non-metal compounds	0.0029389	2.46117	2.00383	1.00276	Up
133	Methyl 3,4,5-Trihydroxy-6-Methoxyoxane-2-Carboxylate	Unclassified	0.000357435	1.58784	0.23309	-2.10104	Down
134	Conduritol-Beta-Epoxide	Unclassified	0.0084984	1.35972	0.203358	-2.2979	Down
135	Ethyl-Alpha-D-Glucopyranoside	Unclassified	3.4854e-05	1.30089	0.312222	-1.67936	Down
136	2,3,4,5-Tetrahydroxypentanoic Acid	Unclassified	0.0354374	1.11339	0.315445	-1.66454	Down
